# Supplementary material for: Transcriptomic Changes Due to Cytoplasmic TDP-43 Expression Reveal Dysregulation of Histone Transcripts and Nuclear Chromatin
Source: PLoS One. 2015 Oct 28;10(10):e0141836. doi: 10.1371/journal.pone.0141836 (PMC4624943; doi:10.1371/journal.pone.0141836)
Supplement: S1 Table — Exon IDs include 3 digits because some annotated genes include hundreds of exons. NA gene symbols represent exons from unannotated genes, and both unannotated genes and exon IDs are directly from the Ensembl mm9 genome annotation [23]. (XLSX) [file pone.0141836.s001.xlsx]

## Sheet: Sheet1
Gene	Forward	Reverse
Snrpe	CAGGGCCAAAAGGTGCAGAA	ATTCACTTGTTCATACAGCCACA
Lsm11	GCAATGTGCTTACGCGGATG	TGAAGGTGCGGATGTGAACG
Nelfe	GTGTCAAACGCTCACTGTCAG	CCTTCCAGGGTCCGAGAAC
Snrpd3	ATTGGTGTGCCGATTAAAGTCT	CTGCTTCAATGAGCTTCCCTC
Hist1h4	ATCTCCGGCCTCATCTACGA	GGATCACGTTCTCCAGGAACA
Hist1h3	GTCTGTTTGAGGACACCAACCT	GGATGTCCTTGGGCATGAT
Gapdh	CACTGAGCATCTCCCTCACA	GTGGGTGCAGCGAACTTTAT
Actb	TGCCCTGAGGCTCTTTTCC	GTTTCATGGATGCCACAGGAT
