# Supplementary material for: Transcriptomic Changes Due to Cytoplasmic TDP-43 Expression Reveal Dysregulation of Histone Transcripts and Nuclear Chromatin
Source: PLoS One. 2015 Oct 28;10(10):e0141836. doi: 10.1371/journal.pone.0141836 (PMC4624943; doi:10.1371/journal.pone.0141836)
Supplement: S2 Table — (XLSX) [file pone.0141836.s002.xlsx]

## Sheet: Sheet1
Gene Symbols	Exon ID	Adjusted P-Value	Log2(Fold Change) Bigenic/Nontransgenic
Vipr2	E002	0	2.657
Trpm3	E013	6.83e-05	1.411
Vipr2	E015	0	-1.211
mKIAA0470,Cep170	E012	0.0135	-0.842
1700106N22Rik	E007	0.00331	0.813
Glcci1,Gig18,mCG_2776	E007	0	-0.749
Aldoa	E011	1.51e-09	-0.671
Nrcam	E013	0.000602	-0.572
Aig1	E005	0.000304	0.567
Srsf5	E009	0.000415	-0.552
NA	E009	5.86e-09	0.549
Heg1	E015	0.00776	0.472
NA	E002	0.00499	0.435
Med20,Usp49	E002	0.0111	0.384
Iqsec2	E005	0.00776	0.38
NA	E049	0.00311	-0.374
NA	E044	1.3e-08	-0.371
Gpr45	E002	0.000514	-0.353
AK082264,Arhgef4,mKIAA1112	E016	0.00122	0.35
R3hdm1	E015	0.00039	-0.345
NA	E024	0.0135	-0.33
Gpr45	E003	0.000514	0.259
NA	E002	0.0206	-0.217
