# Supplementary material for: Transcriptomic Changes Due to Cytoplasmic TDP-43 Expression Reveal Dysregulation of Histone Transcripts and Nuclear Chromatin
Source: PLoS One. 2015 Oct 28;10(10):e0141836. doi: 10.1371/journal.pone.0141836 (PMC4624943; doi:10.1371/journal.pone.0141836)
Supplement: S3 Table — Entries with the same gene cluster entry represent different members of highly similar clusters. Type c = canonical, v = variant. (XLSX) [file pone.0141836.s003.xlsx]

## Sheet: Sheet1
Gene Cluster	Type	Normalized Ratio (bg/nt)
Hist1h2bc / Hist1h2be / Hist1h2bl /Hist1h2bm / Hist1h2bp / LOC100046213 / LOC665622 / RP23-38E20.1	c	1.203
Hist1h2bc / Hist1h2be / Hist1h2bl /Hist1h2bm / Hist1h2bp / LOC100046213 / LOC665622 / RP23-38E20.1	c	1.203
Hist1h1t	c	5.87
Hist1h3a / Hist1h3b / Hist1h3c / Hist1h3d / Hist1h3e / Hist1h3f / Hist1h3g / Hist1h3h / Hist1h3i / Hist2h3b / Hist2h3c1 / Hist2h3c2	c	2.017
Hist1h2ad / Hist1h2an / Hist2h2aa1 /Hist2h2aa2 / Hist2h2ac / Hist2h3c1	c	1.753
Hist1h2ad / Hist1h2an / Hist2h2aa1 /Hist2h2aa2 / Hist2h2ac / Hist2h3c1	c	1.749
Hist1h3a / Hist1h3b / Hist1h3c /Hist1h3d / Hist1h3e / Hist1h3f /Hist1h3g / Hist1h3h / Hist1h3i /Hist2h3b / Hist2h3c1 / Hist2h3c2	c	2.3922
Hist1h1c	c	1.545
Hist1h1e	c	2.047
Hist1h2bc	c	1.864
Hist3h2ba	c	1.267
Hist3h2a / Trim17	c	2.038
Hist1h3a / Hist1h3b / Hist1h3c / Hist1h3d / Hist1h3e / Hist1h3f /Hist1h3g / Hist1h3h / Hist1h3i /Hist2h3b / Hist2h3c1 / Hist2h3c2	c	2.47
Hist1h3a / Hist1h3b / Hist1h3c /Hist1h3d / Hist1h3e / Hist1h3f /Hist1h3g / Hist1h3h / Hist1h3i /Hist2h3b / Hist2h3c1 / Hist2h3c2	c	1.613
Hist1h4a / Hist1h4b / Hist1h4c / Hist1h4h / Hist1h4i / Hist1h4j / Hist1h4k / Hist1h4m / LOC100041230	c	2.679
Hist1h4a / Hist1h4b / Hist1h4f / Hist1h4i / Hist1h4m	c	1.772
Hist1h4a / Hist1h4b / Hist1h4c / Hist1h4h / Hist1h4i / Hist1h4j / Hist1h4k / Hist1h4m / LOC100041230	c	1.794
Hist1h4a / Hist1h4b / Hist1h4c / Hist1h4h / Hist1h4i / Hist1h4j / Hist1h4k / Hist1h4m / LOC100041230	c	2.657
Hist1h4a / Hist1h4b / Hist1h4c / Hist1h4h / Hist1h4i / Hist1h4j / Hist1h4k / Hist1h4m / LOC100041230	c	1.749
Hist1h2ad / Hist1h2an / Hist2h2aa1 / Hist2h2aa2 / Hist2h2ac / Hist2h3c1	c	1.327
Hist2h2bb	c	2.373
Hist1h2ad / Hist1h2an / Hist2h2aa1 / Hist2h2aa2 / Hist2h2ac / Hist2h3c1	c	2.401
Hist1h2ad	c	1.507
Hist1h4a / Hist1h4b / Hist1h4c /Hist1h4h / Hist1h4i / Hist1h4j / Hist1h4k / Hist1h4m / LOC100041230	c	3.503
Hist1h4a / Hist1h4b / Hist1h4c / Hist1h4h / Hist1h4i / Hist1h4j / Hist1h4k / Hist1h4m / LOC100041230	c	2.572
Hist1h2bc / Hist1h2be / Hist1h2bl / Hist1h2bm / Hist1h2bp / LOC100046213 / LOC665622 / RP23-38E20.1	c	1.838
Hist1h2bc / Hist1h2be / Hist1h2bl / Hist1h2bm / Hist1h2bp / LOC100046213 / LOC665622 / RP23-38E20.1	c	2.479
Hist1h2bp	c	3.103
Hist1h3b / Hist1h3d / Hist1h3e / Hist1h3i / Hist2h3b / Hist2h3c1	c	1.37
Hist1h3b / Hist1h3d / Hist1h3e / Hist1h3i / Hist2h3b / Hist2h3c1	c	4.082
Hist1h3b / Hist1h3d / Hist1h3e / Hist1h3i / Hist2h3b / Hist2h3c1	c	3.015
Hist1h3b / Hist1h3h	c	2.007
Hist1h3b / Hist1h3d / Hist1h3e / Hist1h3i / Hist2h3b / Hist2h3c1	c	3.14
Hist3h2a	c	1.154
Gm12657 / Gm6421 / H3f3a / H3f3c / LOC100045490	v	0.955
Cenpa	v	1.005
H1f0	v	0.646
Gm10257 / Gm8524 / H3f3a / H3f3c / LOC100045490	v	0.817
H3f3b	v	0.7272
H2afx	v	0.987
H2afy	v	0.8401
Gm6722 / H2afz	v	0.717
Hils1	v	0.809
H2afv	v	0.671
H1foo	v	0.259
H2afb3 / Vps52	v	1.186
H2afj	v	1.019
H1fx	v	0.902
H2afy2	v	1.095
H2afy2 / H2afy3	v	1.371
